# Supplementary material for: Immunometabolism Modulation by Extracts from Pistachio Stalks Formulated in Phospholipid Vesicles
Source: Pharmaceutics. 2023 May 19;15(5):1540. doi: 10.3390/pharmaceutics15051540 (PMC10223882; doi:10.3390/pharmaceutics15051540)
Supplement: Supplementary file 1 [file pharmaceutics-15-01540-s001.zip]

Archive with 1 entries (1 files):
- pharmaceutics-2367335-supplementary.pdf
